# Supplementary material for: Vibrio parahaemolyticus T6SS2 effector repertoires
Source: Gut Microbes. 2023 Feb 19;15(1):2178795. doi: 10.1080/19490976.2023.2178795 (PMC9980498; doi:10.1080/19490976.2023.2178795)
Supplement: Supplemental Material [file KGMI_A_2178795_SM4653.zip]

Archive with 4 entries (4 files):
- Supplementary Information_bioRxiv.pdf
- Supplementary_Dataset_S3.xlsx
- Supplementary Dataset S1_BB22OP proteomics_revised.xlsx
- Supplementary Dataset S2_RIMD proteomics_revised.xlsx
